# Supplementary material for: Phage Therapy Related Microbial Succession Associated with Successful Clinical Outcome for a Recurrent Urinary Tract Infection
Source: Viruses. 2021 Oct 12;13(10):2049. doi: 10.3390/v13102049 (PMC8541385; doi:10.3390/v13102049)
Supplement: Supplementary file 1 [file viruses-13-02049-s001.zip]

Archive with 1 entries (1 files):
- viruses-1374943-supplementary.pdf
